# Supplementary material for: Relevance of ARID1A Mutations in Endometrial Carcinomas
Source: Diagnostics (Basel). 2022 Feb 25;12(3):592. doi: 10.3390/diagnostics12030592 (PMC8947028; doi:10.3390/diagnostics12030592)
Supplement: Supplementary file 1 [file diagnostics-12-00592-s001.zip]

Archive with 1 entries (1 files):
- diagnostics-1607727-supplementary.pdf
